# Supplementary material for: Screening of Different Essential Oils Based on Their Physicochemical and Microbiological Properties to Preserve Red Fruits and Improve Their Shelf Life
Source: Foods. 2023 Jan 10;12(2):332. doi: 10.3390/foods12020332 (PMC9857945; doi:10.3390/foods12020332)
Supplement: Supplementary file 1 [file foods-12-00332-s001.zip]

Archive with 1 entries (1 files):
- foods-2082182-supplementary.pdf
